# Supplementary material for: Antibacterial Polyketides from the Deep-Sea Cold-Seep-Derived Fungus Talaromyces sp. CS-258
Source: Mar Drugs. 2024 Apr 28;22(5):204. doi: 10.3390/md22050204 (PMC11122946; doi:10.3390/md22050204)
Supplement: Supplementary file 1 [file marinedrugs-22-00204-s001.zip]

Archive with 1 entries (1 files):
- marinedrugs-2964917-supplementary.pdf
